# Supplementary material for: Species delimitation of tea plants (Camellia sect. Thea) based on super-barcodes
Source: BMC Plant Biol. 2024 Mar 11;24:181. doi: 10.1186/s12870-024-04882-3 (PMC10926627; doi:10.1186/s12870-024-04882-3)
Supplement: Supplementary file 2 — Supplementary Material 2. [file 12870_2024_4882_MOESM2_ESM.xlsx]

## Sheet: Sheet1 (3)
Supplementary Table S3. Number of MDCs within 28 c-MOTUs
MOTU	1	2	3	4	5	6	7	8	9	10	11	12	13	14	15	16	17	18	19	20	21	22	23	24	25	26	27	28
1
2	406
3	926	706
4	436	210	724
5	316	97	208	113
6	312	157	666	158	57
7	332	164	285	171	72	51
8	452	455	1007	484	389	391	375
9	441	474	988	475	371	356	356	380
10	506	530	1054	530	429	425	415	442	183
11	460	489	614	493	386	379	371	402	146	159
12	455	465	994	467	370	364	357	384	147	191	130
13	542	553	1069	550	446	449	435	464	227	248	182	174
14	485	496	1020	504	399	390	384	407	175	218	149	139	95
15	480	514	1034	520	399	402	390	415	185	236	172	143	116	60
16	494	521	1040	525	418	403	398	439	184	243	175	154	113	63	73
17	536	540	1077	559	453	444	431	470	223	279	211	191	152	104	108	109
18	483	545	1064	560	449	435	466	457	425	491	459	445	540	479	477	501	528
19	1180	1230	958	1252	740	1143	772	1135	1109	1170	748	1128	1219	1166	1162	1186	1207	730
20	916	975	703	975	489	864	493	841	834	886	471	850	943	886	884	906	931	465	336
21	467	493	1018	519	404	406	439	432	417	479	442	421	516	459	456	481	508	11	716	455
22	540	573	1102	598	470	473	492	490	479	544	515	480	584	518	519	540	560	71	781	516	31
23	559	592	1116	617	497	489	506	512	507	569	539	504	611	542	546	569	593	87	800	530	59	113
24	573	629	1153	647	539	523	545	541	519	584	557	538	634	574	575	599	623	115	828	558	104	168	134
25	544	581	1116	622	501	501	524	521	496	566	532	516	615	551	549	575	598	87	798	530	69	133	144	175
26	553	588	1112	617	483	488	509	503	491	559	527	494	596	530	531	554	577	83	794	526	48	77	119	174	86
27	569	604	1128	632	499	501	524	515	506	574	539	508	608	544	543	569	592	97	807	538	61	90	135	189	100	28
28	459	503	852	508	419	411	443	412	403	460	425	395	487	438	434	456	488	20	544	269	12	56	62	98	62	57	71
